# Supplementary material for: Non-Invasive Imaging and Scoring of Peritoneal Metastases in Small Preclinical Animal Models Using Ultrasound: A Preliminary Trial
Source: Biomedicines. 2022 Jul 6;10(7):1610. doi: 10.3390/biomedicines10071610 (PMC9313051; doi:10.3390/biomedicines10071610)
Supplement: Supplementary file 1 [file biomedicines-10-01610-s001.zip]

Archive with 1 entries (1 files):
- biomedicines-1692163-supplementary.pdf
